# Supplementary material for: Genome-Wide Analysis of the Hsf Gene Family in Rosa chinensis and RcHsf17 Function in Thermotolerance
Source: Int J Mol Sci. 2024 Dec 31;26(1):287. doi: 10.3390/ijms26010287 (PMC11719701; doi:10.3390/ijms26010287)
Supplement: Supplementary file 1 [file ijms-26-00287-s001.zip › Supplementary tables.xlsx]

## Sheet: Table S1
Table S1 Accession number of AtHsf genes
Name	Gene ID
AtHsf1	AT1G32330
AtHsf2	AT1G46264
AtHsf3	AT1G67970
AtHsf4	AT1G77570
AtHsf5	AT2G26150
AtHsf6	AT2G41690
AtHsf7	AT3G02990
AtHsf8	AT3G22830
AtHsf9	AT3G24520
AtHsf10	AT3G51910
AtHsf11	AT3G63350
AtHsf12	AT4G11660
AtHsf13	AT4G13980
AtHsf14	AT4G17750
AtHsf15	AT4G18880
AtHsf16	AT4G19630
AtHsf17	AT4G36990
AtHsf18	AT5G03720
AtHsf19	AT5G16820
AtHsf20	AT5G45710
AtHsf21	AT5G54070
AtHsf22	AT5G62020
AtHsf23	AT4G18870
AtHsf24	AT5G43840

## Sheet: Table S2
Table S2 Accession number of SlHsf genes
Name	Gene ID
SlHsf1	Solyd02g064290
SlHsf2	Solyd02g066750
SlHsf3	Solyd02g067630
SlHsf4	Solyd02g079920
SlHsf5	Solyd03g051140
SlHsf6	Solyd03g065380
SlHsf7	Solyd03g069900
SlHsf8	Solyd04g058300
SlHsf9	Solyd04g075670
SlHsf10	Solyd06g073580
SlHsf11	Solyd07g059160
SlHsf12	Solyd07g069210
SlHsf13	Solyd08g050190
SlHsf14	Solyd08g060630
SlHsf15	Solyd08g068180
SlHsf16	Solyd08g072460
SlHsf17	Solyd09g052820
SlHsf18	Solyd09g062650
SlHsf19	Solyd09g065250
SlHsf20	Solyd09g069710
SlHsf21	Solyd10g073340
SlHsf22	Solyd11g053460
SlHsf23	Solyd12g052230
SlHsf24	Solyd12g072820

## Sheet: Table S3
Table S3 Promoter sequences of RcHsf genes
Name	Sequence
RcHsf1	ATGAATGGCCATATGCGCTTCGTGGAGGGACAGAACAGGCTAATGGGTATGATGACAGAAATGCTTTCAACCCCAATGCCTAGACAAACTTTTGCAATGCCAACTGAAGTTAAGGGATTGAGCTAGAAGTCATCGCTGGTTTTCCTTATTCTGGGAGGAGAAATATACAGGTTATTTTCACAGCATATTATTAATAGAAATCTTTTTGGATTCTCAGAGACTTCTTTGGGCTACAACAAGATATAAATGAGGACTACCCTCTTTTGCTTATCGATGATCCTGTTTCTACCCAGTGCTGCAATTTCTTTTTGAATTTATATGAACTGAACCACAGATCACAATATCATACATGCTTGCTCTGTCTCCGTTGAAAAACTGGAGATTGATAATCTTCATCCC…
RcHsf2	ATCTGTTAGAACCTCTGGAATATTGCTTGAGACAGCAATGTCATGTCATGCTATGTGGGGTGGCATTGGTAATGCTGCAGCTTTTTAACTGCGTTGAATTGAGAATGCGTGGTGGAGCCTCATAACGATTATTGAATTCGGCTTTAGCTATCAGCATTTTGACCATCTTCCGGTGTCTCTCGTATCTTCTGTGCGGTACATGATGCCAGTCGGTCTCATTGTTGCCTGAAAGACTTGTCCGCTTTGTATTCCAAATTCAACTCTGTACAGCTTCTGCCATTACTTGGAATTGGAAACACTTGGTTGATGGCTAGAGGTTCTTTTTTTCATCATTGAAAATTACTCCCTACTTACACTTCATACAAGTCCCTTTCATTCCAGGATTACTATTCAAAAAAT…
RcHsf3	ATATTGTAACTTGGATTAAGCAACACAACTATATAGATATATCACCAAATCACATATTGACTTGTCTTCATCTTTATAAATTGTGCTACTAATTCGTGACATGCGATTACGAAATAAGTTAAAGAGGATTATCGCAAAATAATCTCGATCTCTTCCCCAAACCCTAAACAAGAGTCCCTCGTCGTGAATCCTAGACTCATTATGACCCAAACAAATCATGGAAATGCGGGATCAAATTAGCCGACAAGAGTCCAATAAGAGAGCAACAAGCCACCAAGCATAGATTTGGAGTAAACAAATATGCTCCCTGTGGCCCTAACACCACTCCAAAAGAACCAAAAGATAATTAATTTCCAAAACCATAGACACGACGTGCACCAATTAAAACCCGCCACATAA…
RcHsf4	TCCGCAATACTCGGAGCAGAACGTAGGGTTTGGAAAACAGAGGGGCAGGGTTGTGGCTTGTCCGGCGGCGTCCCAGCATCGATGACGGCTTTTGCTTGCGTCGGTGTGTGGTAGGCATTGCTGGACAGGGCGATGGGATGGTTGGCTCTGCCTTGGTGGAGCGATCTGGTTCTTTTGGCTTGAGGGGATTTAGGCGACAGCAATAGTTTCCTCTTTACCTTCAGACGATGGCGGGTGGTGGATGGGCAGGCTTCACGCCGGGGTGGAAAGGGGCAGAAAGGTTGATAGTCAAAGGTTGGTGGTGGATGGTAGATCCAGGCCTATGATGGTGATGTAGACCGCTCTCTCTCTCTCTCTCTCATGTTTTTCGGTCCTCTGTGTTGTCAATGATCCAGGCTT…
RcHsf5	AGTATCTATGGACGGACCTTTTGAATTATTGTTGTGGTAAAATAAATTCTGACCGCCATATAAAATTTTGCATCACATAAACACATTCTTTTACCCTTTTTAGATCACCATAAAGTTAGATCCATTCAATTAACTTACGAAGGAAGTTTCTTAAGCCACTGATAATGGTTTTTGCACTAATCAGCTCCTAATCTATGCGCTTGAGATAGATAAACTTGCCACTGATCGATAGGTAAGTGTCTAATCATTAATTCCTCTTAATTCCTTAATCATGGTGGCAAATTGTCGGCAATTTATCTTCGTAATGAAGTTATATCTCACCAATATTCCATAATTATTACTAAATTGGATGGTTATCGAGAGTTCAAAGTACTTGGTAACCTTTAATTTTCAAAGTAG…
RcHsf6	CCAGTGTGCCCCTTAGTGCATCCGCCCTTGGAATCACCTACACATGGAATCTTTGGTTGTTCTTTTAGTAAGAAAGTCTAGAAATTGACGGAATGGAAAAATATAGACCAAAAGCTCCATGCTTTCGATGACAGCCTAGCATCCTGTCTTTTAAACTGTAAGTTCTAGGATCGAGTGATATTTTTGCCTATATTTGCTGGTCCTTATGGTATGAAAGAAACAACAATGATAGGGAAATATAGTGCTACTGGTGTCTTGGAGTGAAACTAGTTGGTCTCGAAGCTTGAGGAATTCATTGAGGCAAACAAAACCTCAAAACAAAGTTAAATCTTGGAAAGATCTTAGATGGAGTGATAGACTCCTCCTCCACAAGGCCTCTACAAACTAAACAATTTGATC…
RcHsf7	TTGTTTTGTCCTTGAAACCTGGTATTTATACCCTAAGGTTTTGACTGTTCCTTGCCATAGAAGGATTATTGATTGAAGTTTCCTATTCAATCTCCGCTACTTGATTCCAATAAGGGTTCGTTTTCCTTATGGATTCTGGAATGGGTGAAGCTGTAACTCAAACCCAAGTAGGCTTATTTTTGGGCCTCAGGTATCGGCCCGCTATGCTAAATCCCCTAAAGGGATCTTGCCAAAAATACTTTTGGGCTCAAACAATAACATCAGTAAATCATGAGCAAATATCAGATAATAATGTTGAAACGCCCATTCAGATATATGAAAAGAGAACTTTTATTTTATTTTTTAAACACTAATGTCAAAGCCCTTGGGGATTTCCAAGAACTCAGTGTCAAAGCCTTT…
RcHsf8	TGCATCTATAATTCTCAAAGAAAATGAGACATGGAAAAGCACAAAGTCAAAAAGTCACCTCCAAGCGCAATTAGAAGATTGCGGAAGAAACTGCAAAATCAACATCGGGAGATAGAAAATTTGGATGGAAGAATTAGGACGCTAGATGATAGGCATGCACACATGAGATGGATCCATCCCCACTTAAATTATAAAGAATGGACGACTCGACTTGGAAATTAACTAGAAAGTAGCAGCCCACCTGAAATGGAATTCCAATTGATCAACCCTTTAATATATTCATGGAATAGTGTTGCAATGAGATAGGGAATAATGGAATATGATCACACTCCTATGCACTCACATAGACCCATCTTCATTGTTCCTCAAAATAATCATCAATTCATGGATCACTGACAT…
RcHsf9	GAAAATAGTCACAAATTCTTCTCGTTCGCTCAATGAGATTATGGCAACATTTTTTTATCGCCAAACTCATCATGTGAAGTTTCTGACGCCAAACCTTCACATGATGATTGTTTCTGACCAAAAAACAAAAAACTCTTCACATGGAATGGAAACATGATTAAGGTGCAATTCAAAACACTTCTCCACCTAAAAATTTTAAAAACACGAATATGGGATTCAAGGGTGATATATTTCATCCGAATTCTCCACTCTTTATTGAAATAATCTCATTGTGGAGAGAAACATGCATAGCTTTTTGATAATAAAGTAATTTCATATTACGAATGACATTAAAAGTTAGACCTTTTTTTCATTTCTTTCTTTTATAAATTATTGAAGCTGTTCTTGCTGGATCCAAAC…
RcHsf10	AAGAAAGGACGGAGACCCAAAGCTAAAATGAAAAATAAAAACCTAAGAATCCTATGAGCCTGAAACAACCAAGCCTACATGATGTCCAATATCCACTTTGGAGCCTAATAGCCCCAACTTTGAGAAGCCCTAGCAGGCACCACCATTGCTGACACATCACAGCCTCCGCTGCCGTCGTCGTCAGCCAAGCCACCATGGGAGGCTACCCTAAAGCAACTTAAATGTAGCTACCCTCAGATGAAGCTCCAGTAACCAAAGTAACCAAGAAAATGTTGGAGTTATGGATCAAAATCCGCCCTAACTTATTCGTAGAAACCTAGGACAACCTTACGCATATGGGGTATCCCGGAGTTCAAGTAAAATGTAGACAAAACCCAAAATAGAAAAGGCCCAACACTT…
RcHsf11	GCTAAAAAGTTATTTTGGCTAACCACTTTAGAAATACGTCTGCATCAATGCTCTCTATTATAGGTAGTTTTGAATTCATATTATTTTTTAAAGGAAGGTTAAATAGTGTAAATGTATTTAAAAATTACATAAAATAACTCATAATGAATGTTATAAATTATAGAGAGCCTCATCTCGCTCTCTATATTTAGGAGTGAAATAGCTAAAAATTATAATGGAGAGCCACTTAGGAGTCTGGTGCAGCTGTTAAAATATATAAAAAACTAAACATGCTCTCCAAAATAGCTAAGGAGTCAAAATAGAGAGTCTGCTAAAAATGTTCTTACATATTCTTCCGCTGTCATTTAAGGACATAGATAAACAAAAAGGTAGTGGTAATACCCACAGTGGTACATAGAA…
RcHsf12	AGCTTATGACATTTATGATTTTGGTATGAGACAGCATCTGAGTTGTACACCAATTGAGGTCTTTAGACTACTAGGTTACTGTTTCATGGGAGGTTGGTAGGGAGGATTTTTGTTTTTTGTTGTTAGGCTCAATAAGTGAGTTAATGTGTTAGCCGTGAGGGTCATCTATCCTTTGCTTGGTAGCTTATGACATTTATGATTTTGGTATGAGACAGCATCTGAGTTGTACACCAATTGAGGTCTTTAGACTACTAGGTTACAGTTTCATGGGAGGTTGGTAGGGAGGATTTTTGTTTTTTGTTGTTAGGCTCAATAAGTGAGTTAATGTGTTAGCAGTGAGGGTCACCTATCTTTTGCTCGGTAGCTTATGCCATTTATGATTTTGGTATGAGACAGCAT…
RcHsf13	GATGGCAACCTATTATTGGAAGGCCATATGGAAATATTTCTCAACGGCAAATAAGTTAATATTAGGATGTTTTTGTACTAGTGCATAATTAGATGTCTTGTCCCCGGCATGCATGATAGTAGGTCCACCCCTGATAGTAGGCCTACTGTTGGAAGGTCGGACGGAAATACAAAATGTAATATTTCTCAGCGGCAAATAAGTTAATAATGCATAATTAGATGTGTTGTTCCCGGCATGCATGATAGTAGGTCCGCCCCTGATGGCGGCCTACTATTAGATAGTCAGACAACAATACGAAAATTAATATTTCTCAGCGGCAAATAAGTTAATATTAAGCTGTTTTCATACTAGTGCATAGTCGTATGACAACATATATTATCACGATCGAGTTTGACGATT…
RcHsf14	AATTTACAAACTGACAATCTCACACAATGCCATCTCCTATTACCCCTAAAACTACTCTTAGACAACGAAACCTTCCTAACAAGCGAGCCAGACCTTTCGGATGAACCCGCAAGCGTAACAACACTTCCCAAACTAACAAGGGAAGCCAAAGAAACCATTGTTCCCTGCATGCTTCCAACTAATATGAACATGTAAACTCCACAACACAACTGCCCATGTGTATTTCCTACACTACCACCCTATACTACTATAGCTCCACACAAAATGTAAATTTCTAAGTAAAGCAATGAACTTTCAATCAAATTCAAGCTACCCAGAACTGGAATTAAACAAACTAACAACAACACCTCTGTTTCCCAGCAGATAAACACAGAAAAATGGAAACCCAGAACCCCAAAT…
RcHsf15	TCTTGCTAACTGGTATAAAATGGATTAGATCATAGTCAAATGAGTAATCCGATTATAAACATAAAATATGACAAGATTAATTAGTATTTTACGAACACTTGATTTCCTTTTTCTTTTTGCAATTTTTGAAATGCACAACATTTATTATATATAATTGTATTTTGTAAATATGTAGATACAGTGAGTAATGCTGGAAATCAAGTGAATATCTACTATACAACTAATGCATTATATAGATATATACACATACATACATACATACATACATTTAAAAGCTAATGTACATGCATTTTTGTAACTATTAATAGATAATATAATGAAAGGGATCATTCCAAAGGAAGTTAAAAATCACTTAACAATTAGACTTTAAATGAGGTCGCCACCTTTAAACTTTCTGCT…
RcHsf16	GCAGAGAGAGAGAGAGAGAACAGATCGAGCAGGCTAAAGGGCCAAAGAGTGAGGGTGGTGCATGGTATTGTAAGTTAGTGAGTAAAAGGTAATAGTGGTCAGAGAGAGAAAGAAGAGCAGTGTCTAGGTCGACTAGGCCTTATGATAAATCATTCATATTGAAGTTTGGAATGTTATGGGGAAAAAACTGGAAAAAAAAATAAAGAAGAAGAAGAAGAAGGAAAGGTAGAGAGAGAAAGAAATGGAAGAAAGGGCAACAGAAGTAGAAGAGAAGAGAAGGAAGAAATGTCGTAATGAATGAGAAGAATACAATACACAGGCTTTAAATCCCATCACGTAGTTCGATGTATCCTTTACCTTATATCTGCTAGAGAGCTGTATGTTAGTAGTAGTAGAAAC…
RcHsf17	TTTAAAAACTTCATTTTGGTCATCGAACTATATCACCGTATATCACTTTGGTCATTCCGTCAATTTTCTCCGTTTTCTTTGTTAATTCTAGGGGTATTTTGGAGATGAAATGTTTTACCCACCATTTTTATAACTTAATCCAATTTTCCCCGCCTAAACATAAAACTTCATCCAATTTTGCCAACTTTTCCCTCCTTTTATTGGGTCTTTCTAAATGTACCCAGCAAATATCTTACTACACCCAGCAATATAAATTATGATTATTATTTCCAGTATTACCCCTTATATTAATTTTAGGAAAAAAAAGAAGAAAAAGACGAACAATAAAACACTGCACTTGCTATACATCGATGGCGGTTTTCTTCCTCTTCCATTATTTCTTTGTTTTCTTCTTTGATC…
RcHsf18	CACGTGTCGTCACCTGCTTCAAAGCTCAGGTCAATAATGAGCTCAGGAGAGGATCCTCTCCCATTAATAAATTGACATTTCTCTTAAAAAAAAATAAAAATAAAAAACATAACTGATATGTGAGAAAATTTTCAATTTCTAATCAAGAATTATGATTGAAATATAAAAAATTCTACCTCCACCAACAATTTTACCAAATTTATTTTCATTTCCTTTTCAATGGGACTCAATCATATTTATTACCTCTTTATAAATGATTATATAAATACGTGATCTAATTCAGATATGATGTTGCGCGTGAATCCTTACAACACATGGTCGTTAAAAATGGTGTTGCTGAACCGATCAAGGATTCTAAAGGCGGGGTCGGGATGGATCCCCTTCTTTTGGGCTTGGGTT…
RcHsf19	CTACTAGGGTGGTGATCAATAACCAAACCCTAATATTCAAAGCTCAGGTGCCAAGGAGTATACCAGAAGCTCTTATTCCTCAATCGGTGATGAACATGCGACGACACAAGAGGCAGGTACAGATTCGGGAACTGCCTGAACCAAGACTCAATGAGAACCCAATCATCGGACTACGTAGGATTCGGGAAGATGATGAGGTAACAATCTCTCCTAAAAAACTCCGTTTGAGTCTTGCCATTGGAAAGAACAATCTGGATGCAGTGAACATGGGATTACTATAGGGACCTTCCAATACTATCGAACAGCCTAAGAGGAAGAGGGGACGCCCAATTGGTAGTGTCAACAAACTACCATATAGGACAGCAGGAAAAGGGAAGAATGCAAAGAAAGATGGAGAAT…

## Sheet: Table S4
Table S4. The sequences of primers in this study
Gene Name	Sequence	Function
super1300-RcHsf17	F: GGTCGACATTTAAATACTAGTATGGAGGGAGTAGCAGTGAA	Vector construction
	R: GCCCTTGCTCACCATGGTACCAGGATTGGGCTTGATCAGAA
pGBKT7-RcHsf17	F: TCTCAGAGGAGGACCTGCATATGATGGAGGGAGTAGCAGTG
	R: TTATGCGGCCGCTGCAGGTCGACAGGATTGGGCTTGATCA
AtJAT3 (At5g13580)	F: GAAGAATGTCTCGTGTGGTCG	RT-PCR
	R: TGATGCTGGTGGTGACTAC
AtJAT4 (At3g53510)	F: CTTCAGAGATGTCACAGAGAC
	R: AAGAAGGCACACGAGAAGACG
AtJAZ5 (At1g17380)	F: TCCCTCCATCGATTCTTTGCT
	R: CTGGCTTGGGAGGATAACGAT
AtJAZ7 (At2g34600)	F: TGGAACTTCGCCTTCTTACTT
	R: TCTGAGATTCTTGCTTTGGTT
AtJAZ10 (At5g13220)	F: ATCCCGATTTCTCCGGTCCA
	R: ACTTTCTCCTTGCGATGGGAAGA
AtOPR3 (At2g06050)	F: ATTATGCTCAACGGACCACTC
	R: TCCATGCTTCTACTTGTTCAT
AtHsp18 (At5g59720)	F: GGGAAGTTTATGAGAAGGTTTAGGTT
	R: CAAGCCAAGAAAAAAACACAAACT
AtHsp22 (At4g10250)	F: GCTTGAGAATGGTGTGCTCACTAT
	R: GGTAACTCTCTTCAGACTCAGAAAGTAATA
AtHsp25 (At4g27670)	F: ACGGAGTCCTCTTTATCACTATCCC
	R: GATCGAGTCCTACTGAATCTGG
AtHsp26 (At1g52560)	F: ACCTGAGGAAGACGAGTACTGGTC
	R: GCCTTAATGTCCTCAACCTTAGC
AtHsp101 (At1g74310)	F: GCCTTACTTCTGCCAAATGCG
	R: AGATGGCGGTGTCTTGTCACAG
AtABA1(At5g67030)	F: CCATCGATGCTTGACTGGGT
	R: GTCTGCAACTAGGTGGCCTT
AtABA2 (At1g52340)	F: ACTCGCTTTGGCTCATTTGC
	R: ACAGAACAGCGTTCGCTACA
AtABI1 (At4g26080)	F: CAGTGGAATGGAGCTCGTGT
	R: TGCCATCTCACACGCTTCTT
AtNCED3 (At3g14440)	F: CGCCGTTAGCTTAGAGGTTG
	R: GGGGACGTATATGCAGAGCA
AtAPX2 (At3g09640)	F: AAGTTGAGCCACCTCCTGAA
	R: GTGTGTCCACCAGACAATGC
Arabidopsis actin (At3g18780)	F: GCTCCTCTTAACCCAAAGGC
	R: CACACCATCACCAGAATCCAGC
RcHsf1	F: GAGGTTAATGAGATAGCGCAGGTC
	R: GCATGAGCCTGGAACTTCTGTC
RcHsf2	F: GCGAGGAGCAGGTGACTACTT
	R: AGAAGATGTTGTGGCAGAGAGACT
RcHsf3	F: ACGCATCACACGGAGGAGAG
	R: AGGATCGCTGACCATCTGATAAGT
RcHsf4	F: GGGCGATTTAGGAAAGAGAAGGAG
	R: CTTGCTGTTGAGGAACCACTACTT
RcHsf5	F: GATCATGGTCGTGGTCACAGTG
	R: TCTTCTTCTCCTCGTTCTCGTTCC
RcHsf6	F: TCTGAGGCATCTCCCATCATTGT
	R: ACATTCATTGAAGTCGGCGAAGATA
RcHsf7	F: TGAAGTACGAACCTGCTTGGAGAA
	R: TGGCATACCATGATCTGGAGAGTT
RcHsf8	F: AAGCATGGGCGAACAAGCAACA
	R: AGAGCTGTACTCGGACGAAGAAGAA
RcHsf9	F: TACGAAGAAGAGAAGGCGGACTATT
	R: ACATCCAGCTCAGATATGTCACCAT
RcHsf10	F: CCATTCATAGCCACAGTAATCCTCA
	R: ATCGCTGCTGCTGGAACCTT
RcHsf11	F: AAAGTGGTCTGTGGAGGGAAGTT
	R: CGATCTCTGAGGAGGAGCAAGTTA
RcHsf12	F: TCAACATATCTCGGAGGTGAACCA
	R: TCTTCCTCTTCTTCTTCCTCTAGCA
RcHsf13	F: CATAGTCATTCTGTGCCGAACCTC
	R: TCAGCCTCTCAATCTCATCCTTCAT
RcHsf14	F: GAGTCATCAACAATCAGCACCAGTA
	R: CAACCTCCTCCTCCAGTCCAAG
RcHsf15	F: AAGACACCTTCTCAGCCTATTCCA
	R: ACTTCTCCGTCTAGCCCAAACC
RcHsf16	F: CTCGTGTCCTCTCCACCTTCAG
	R: TCCTCAGCCTCTCGTTGTCTTC
RcHsf17	F: AATGGTGGAGGACTCTTCTACAGAC
	R: TGAAGTAGCGAGGAAGGAGAATTGA
RcHsf18	F: GGAGAACGAGCGGTTGAGGAA
	R: CGAGGCGTAGTTGGTCATCATTG
RcHsf19	F: TTAAGGCTACAACCTCTGGAGAAGT
	R: TGTGCCATACCTTGTACCTGAGAA
R. chinensis actin (KC514920)	F: GGCTGTTCTCTCTCTGTATGC
	R: TTCTGGGCACCTGAATCTC
GFP	F: GACGTAAACGGCCACAAGTT	PCR amplification
	R: CCTCCTTGAAGTCGATGCCC
